# Supplementary material for: Measurement force, speed, and postmortem time affect the ratio of CNS gray-to-white-matter elasticity
Source: Biophys J. 2025 Mar 16;124(24):4485–96. doi: 10.1016/j.bpj.2025.03.009 (PMC12821018; doi:10.1016/j.bpj.2025.03.009)
Supplement: Table S1. Number of animals (N) and AFM measurements (n) contributing to gray and white matter measurements at different force-speed combinations in all three anatomical planes — For every force-speed combination investigated in each anatomical plane in both gray and white matter shown in Fig. 2, this table provides the numbers of animals (N), the total number of measurement points (ntotal), the minimum and maximum number of measurement points per animal (nmin/N and nmax/N), the animal IDs, the median reduced apparent elastic modulus per animal, and the mean and standard deviation of the median reduced apparent elastic moduli across all investigated animals. The latter two measures have been used for data representation in Figs. 2, S3, and S4. In total, 27,940 AFM measurements contributed to this data set. Raw data are available online (Zenodo: https://doi.org/10.5281/zenodo.14630529). [file mmc2.xlsx]

## Sheet: Grey matter and White matter
orientation	force setpoint [nN]	speed setpoint [µm/s]	region of interest	N (number of animals)	ntotal (total number of measurements across all animals)	nmin/N (minimum number of measurements per animal)	nmax/N (maximum number of measurements per animal)	animal ID #								median apparent elastic modulus (per animal) [Pa]								mean of median apparent elastic moduli	standard deviation of median apparent elastic moduli
transverse	30	20	Grey matter	4	356	41	109	19	22	27	3055	NaN	NaN	NaN	NaN	259.744	285.623	239.955	203.973	NaN	NaN	NaN	NaN	247.324	34.4225
transverse	30	100	Grey matter	1	41	41	41	3055	NaN	NaN	NaN	NaN	NaN	NaN	NaN	260.925	NaN	NaN	NaN	NaN	NaN	NaN	NaN	260.925	NaN
transverse	30	400	Grey matter	3	209	22	104	19	27	3055	NaN	NaN	NaN	NaN	NaN	330.628	266.327	232.518	NaN	NaN	NaN	NaN	NaN	276.491	49.8383
transverse	90	20	Grey matter	1	41	41	41	3055	NaN	NaN	NaN	NaN	NaN	NaN	NaN	368.639	NaN	NaN	NaN	NaN	NaN	NaN	NaN	368.639	NaN
transverse	90	100	Grey matter	1	41	41	41	3055	NaN	NaN	NaN	NaN	NaN	NaN	NaN	496.07	NaN	NaN	NaN	NaN	NaN	NaN	NaN	496.07	NaN
transverse	90	400	Grey matter	1	41	41	41	3055	NaN	NaN	NaN	NaN	NaN	NaN	NaN	530.33	NaN	NaN	NaN	NaN	NaN	NaN	NaN	530.33	NaN
transverse	90	800	Grey matter	1	40	40	40	3055	NaN	NaN	NaN	NaN	NaN	NaN	NaN	494.632	NaN	NaN	NaN	NaN	NaN	NaN	NaN	494.632	NaN
transverse	90	1200	Grey matter	1	22	22	22	3055	NaN	NaN	NaN	NaN	NaN	NaN	NaN	513.528	NaN	NaN	NaN	NaN	NaN	NaN	NaN	513.528	NaN
transverse	150	20	Grey matter	1	41	41	41	3055	NaN	NaN	NaN	NaN	NaN	NaN	NaN	437.022	NaN	NaN	NaN	NaN	NaN	NaN	NaN	437.022	NaN
transverse	150	100	Grey matter	1	41	41	41	3055	NaN	NaN	NaN	NaN	NaN	NaN	NaN	626.381	NaN	NaN	NaN	NaN	NaN	NaN	NaN	626.381	NaN
transverse	150	400	Grey matter	1	41	41	41	3055	NaN	NaN	NaN	NaN	NaN	NaN	NaN	735.874	NaN	NaN	NaN	NaN	NaN	NaN	NaN	735.874	NaN
transverse	150	800	Grey matter	1	41	41	41	3055	NaN	NaN	NaN	NaN	NaN	NaN	NaN	715.343	NaN	NaN	NaN	NaN	NaN	NaN	NaN	715.343	NaN
transverse	150	1200	Grey matter	1	40	40	40	3055	NaN	NaN	NaN	NaN	NaN	NaN	NaN	686.612	NaN	NaN	NaN	NaN	NaN	NaN	NaN	686.612	NaN
transverse	300	20	Grey matter	1	41	41	41	3055	NaN	NaN	NaN	NaN	NaN	NaN	NaN	539.293	NaN	NaN	NaN	NaN	NaN	NaN	NaN	539.293	NaN
transverse	300	100	Grey matter	1	41	41	41	3055	NaN	NaN	NaN	NaN	NaN	NaN	NaN	779.612	NaN	NaN	NaN	NaN	NaN	NaN	NaN	779.612	NaN
transverse	300	400	Grey matter	1	41	41	41	3055	NaN	NaN	NaN	NaN	NaN	NaN	NaN	999.88	NaN	NaN	NaN	NaN	NaN	NaN	NaN	999.88	NaN
transverse	300	800	Grey matter	1	41	41	41	3055	NaN	NaN	NaN	NaN	NaN	NaN	NaN	1065.43	NaN	NaN	NaN	NaN	NaN	NaN	NaN	1065.43	NaN
transverse	300	1200	Grey matter	1	41	41	41	3055	NaN	NaN	NaN	NaN	NaN	NaN	NaN	1100.62	NaN	NaN	NaN	NaN	NaN	NaN	NaN	1100.62	NaN
transverse	600	20	Grey matter	1	41	41	41	3055	NaN	NaN	NaN	NaN	NaN	NaN	NaN	624.924	NaN	NaN	NaN	NaN	NaN	NaN	NaN	624.924	NaN
transverse	600	100	Grey matter	1	41	41	41	3055	NaN	NaN	NaN	NaN	NaN	NaN	NaN	937.511	NaN	NaN	NaN	NaN	NaN	NaN	NaN	937.511	NaN
transverse	600	400	Grey matter	4	364	41	111	19	22	27	3055	NaN	NaN	NaN	NaN	1470.87	1554.02	1196.98	947.853	NaN	NaN	NaN	NaN	1292.43	275.748
transverse	600	800	Grey matter	4	359	41	109	19	22	27	3055	NaN	NaN	NaN	NaN	1635.69	1933.57	1338.83	1289.47	NaN	NaN	NaN	NaN	1549.39	298.291
transverse	600	1200	Grey matter	1	41	41	41	3055	NaN	NaN	NaN	NaN	NaN	NaN	NaN	1405.86	NaN	NaN	NaN	NaN	NaN	NaN	NaN	1405.86	NaN
transverse	1200	20	Grey matter	1	37	37	37	3055	NaN	NaN	NaN	NaN	NaN	NaN	NaN	721.157	NaN	NaN	NaN	NaN	NaN	NaN	NaN	721.157	NaN
transverse	1200	100	Grey matter	1	41	41	41	3055	NaN	NaN	NaN	NaN	NaN	NaN	NaN	1063.32	NaN	NaN	NaN	NaN	NaN	NaN	NaN	1063.32	NaN
transverse	1200	400	Grey matter	4	361	41	111	19	22	27	3055	NaN	NaN	NaN	NaN	1462.32	1689.43	1431.6	980.552	NaN	NaN	NaN	NaN	1390.98	296.796
transverse	1200	800	Grey matter	4	361	41	111	19	22	27	3055	NaN	NaN	NaN	NaN	1770.91	2119.16	1610.25	1382.76	NaN	NaN	NaN	NaN	1720.77	309.674
transverse	1200	1200	Grey matter	1	41	41	41	3055	NaN	NaN	NaN	NaN	NaN	NaN	NaN	1753.41	NaN	NaN	NaN	NaN	NaN	NaN	NaN	1753.41	NaN
transverse	1500	800	Grey matter	2	217	107	110	19	27	NaN	NaN	NaN	NaN	NaN	NaN	1467.88	1043.52	NaN	NaN	NaN	NaN	NaN	NaN	1255.7	300.064
transverse	1500	1200	Grey matter	3	319	100	112	19	22	27	NaN	NaN	NaN	NaN	NaN	1715.06	2157.05	1359.1	NaN	NaN	NaN	NaN	NaN	1743.73	399.747
transverse	30	20	White matter	4	435	44	132	19	22	27	3055	NaN	NaN	NaN	NaN	73.935	78.3916	38.811	65.9801	NaN	NaN	NaN	NaN	64.2794	17.7381
transverse	30	100	White matter	1	42	42	42	3055	NaN	NaN	NaN	NaN	NaN	NaN	NaN	60.2439	NaN	NaN	NaN	NaN	NaN	NaN	NaN	60.2439	NaN
transverse	30	400	White matter	2	238	117	121	19	27	NaN	NaN	NaN	NaN	NaN	NaN	109.372	95.9612	NaN	NaN	NaN	NaN	NaN	NaN	102.667	9.48287
transverse	90	20	White matter	1	47	47	47	3055	NaN	NaN	NaN	NaN	NaN	NaN	NaN	75.0479	NaN	NaN	NaN	NaN	NaN	NaN	NaN	75.0479	NaN
transverse	90	100	White matter	1	53	53	53	3055	NaN	NaN	NaN	NaN	NaN	NaN	NaN	105.671	NaN	NaN	NaN	NaN	NaN	NaN	NaN	105.671	NaN
transverse	90	400	White matter	1	39	39	39	3055	NaN	NaN	NaN	NaN	NaN	NaN	NaN	154.74	NaN	NaN	NaN	NaN	NaN	NaN	NaN	154.74	NaN
transverse	90	800	White matter	1	12	12	12	3055	NaN	NaN	NaN	NaN	NaN	NaN	NaN	237.148	NaN	NaN	NaN	NaN	NaN	NaN	NaN	237.148	NaN
transverse	150	20	White matter	1	50	50	50	3055	NaN	NaN	NaN	NaN	NaN	NaN	NaN	124.246	NaN	NaN	NaN	NaN	NaN	NaN	NaN	124.246	NaN
transverse	150	100	White matter	1	51	51	51	3055	NaN	NaN	NaN	NaN	NaN	NaN	NaN	141.919	NaN	NaN	NaN	NaN	NaN	NaN	NaN	141.919	NaN
transverse	150	400	White matter	1	48	48	48	3055	NaN	NaN	NaN	NaN	NaN	NaN	NaN	171.095	NaN	NaN	NaN	NaN	NaN	NaN	NaN	171.095	NaN
transverse	150	800	White matter	1	37	37	37	3055	NaN	NaN	NaN	NaN	NaN	NaN	NaN	225.991	NaN	NaN	NaN	NaN	NaN	NaN	NaN	225.991	NaN
transverse	150	1200	White matter	1	18	18	18	3055	NaN	NaN	NaN	NaN	NaN	NaN	NaN	329.022	NaN	NaN	NaN	NaN	NaN	NaN	NaN	329.022	NaN
transverse	300	20	White matter	1	53	53	53	3055	NaN	NaN	NaN	NaN	NaN	NaN	NaN	204.269	NaN	NaN	NaN	NaN	NaN	NaN	NaN	204.269	NaN
transverse	300	100	White matter	1	53	53	53	3055	NaN	NaN	NaN	NaN	NaN	NaN	NaN	244.962	NaN	NaN	NaN	NaN	NaN	NaN	NaN	244.962	NaN
transverse	300	400	White matter	1	53	53	53	3055	NaN	NaN	NaN	NaN	NaN	NaN	NaN	241.881	NaN	NaN	NaN	NaN	NaN	NaN	NaN	241.881	NaN
transverse	300	800	White matter	1	46	46	46	3055	NaN	NaN	NaN	NaN	NaN	NaN	NaN	257.748	NaN	NaN	NaN	NaN	NaN	NaN	NaN	257.748	NaN
transverse	300	1200	White matter	1	40	40	40	3055	NaN	NaN	NaN	NaN	NaN	NaN	NaN	299.764	NaN	NaN	NaN	NaN	NaN	NaN	NaN	299.764	NaN
transverse	600	20	White matter	1	49	49	49	3055	NaN	NaN	NaN	NaN	NaN	NaN	NaN	329.098	NaN	NaN	NaN	NaN	NaN	NaN	NaN	329.098	NaN
transverse	600	100	White matter	1	52	52	52	3055	NaN	NaN	NaN	NaN	NaN	NaN	NaN	397.923	NaN	NaN	NaN	NaN	NaN	NaN	NaN	397.923	NaN
transverse	600	400	White matter	4	414	53	129	19	22	27	3055	NaN	NaN	NaN	NaN	529.681	551.802	424.396	449.678	NaN	NaN	NaN	NaN	488.889	61.4246
transverse	600	800	White matter	4	431	52	143	19	22	27	3055	NaN	NaN	NaN	NaN	589.978	542.371	426.682	468.121	NaN	NaN	NaN	NaN	506.788	73.2551
transverse	600	1200	White matter	1	46	46	46	3055	NaN	NaN	NaN	NaN	NaN	NaN	NaN	420.187	NaN	NaN	NaN	NaN	NaN	NaN	NaN	420.187	NaN
transverse	1200	20	White matter	1	25	25	25	3055	NaN	NaN	NaN	NaN	NaN	NaN	NaN	484.635	NaN	NaN	NaN	NaN	NaN	NaN	NaN	484.635	NaN
transverse	1200	100	White matter	1	38	38	38	3055	NaN	NaN	NaN	NaN	NaN	NaN	NaN	604.603	NaN	NaN	NaN	NaN	NaN	NaN	NaN	604.603	NaN
transverse	1200	400	White matter	4	365	47	114	19	22	27	3055	NaN	NaN	NaN	NaN	778.989	746.886	694.044	495.829	NaN	NaN	NaN	NaN	678.937	126.996
transverse	1200	800	White matter	4	361	51	112	19	22	27	3055	NaN	NaN	NaN	NaN	920.199	889.193	681.785	674.41	NaN	NaN	NaN	NaN	791.397	131.472
transverse	1200	1200	White matter	1	52	52	52	3055	NaN	NaN	NaN	NaN	NaN	NaN	NaN	672.931	NaN	NaN	NaN	NaN	NaN	NaN	NaN	672.931	NaN
transverse	1500	800	White matter	2	190	88	102	19	27	NaN	NaN	NaN	NaN	NaN	NaN	869.24	620.928	NaN	NaN	NaN	NaN	NaN	NaN	745.085	175.583
transverse	1500	1200	White matter	3	296	93	109	19	22	27	NaN	NaN	NaN	NaN	NaN	1086.43	1188.89	875.783	NaN	NaN	NaN	NaN	NaN	1050.37	159.638
horizontal	30	20	Grey matter	8	945	5	190	8	12	15	18	21	24	26	28	131.262	220.106	243.26	152.494	157.875	227.289	363.274	157.945	206.688	75.4472
horizontal	30	100	Grey matter	1	5	5	5	28	NaN	NaN	NaN	NaN	NaN	NaN	NaN	439.768	NaN	NaN	NaN	NaN	NaN	NaN	NaN	439.768	NaN
horizontal	30	400	Grey matter	7	941	88	183	8	12	15	18	21	24	26	NaN	188.052	258.858	233.02	205.04	206.808	236.529	215.784	NaN	220.584	23.7577
horizontal	90	20	Grey matter	1	6	6	6	28	NaN	NaN	NaN	NaN	NaN	NaN	NaN	460.588	NaN	NaN	NaN	NaN	NaN	NaN	NaN	460.588	NaN
horizontal	90	100	Grey matter	1	7	7	7	28	NaN	NaN	NaN	NaN	NaN	NaN	NaN	645.865	NaN	NaN	NaN	NaN	NaN	NaN	NaN	645.865	NaN
horizontal	90	400	Grey matter	1	7	7	7	28	NaN	NaN	NaN	NaN	NaN	NaN	NaN	773.72	NaN	NaN	NaN	NaN	NaN	NaN	NaN	773.72	NaN
horizontal	150	20	Grey matter	1	7	7	7	28	NaN	NaN	NaN	NaN	NaN	NaN	NaN	534.716	NaN	NaN	NaN	NaN	NaN	NaN	NaN	534.716	NaN
horizontal	150	100	Grey matter	1	6	6	6	28	NaN	NaN	NaN	NaN	NaN	NaN	NaN	832.689	NaN	NaN	NaN	NaN	NaN	NaN	NaN	832.689	NaN
horizontal	150	400	Grey matter	1	7	7	7	28	NaN	NaN	NaN	NaN	NaN	NaN	NaN	975.245	NaN	NaN	NaN	NaN	NaN	NaN	NaN	975.245	NaN
horizontal	150	800	Grey matter	1	5	5	5	28	NaN	NaN	NaN	NaN	NaN	NaN	NaN	1098.46	NaN	NaN	NaN	NaN	NaN	NaN	NaN	1098.46	NaN
horizontal	300	20	Grey matter	2	192	5	187	8	28	NaN	NaN	NaN	NaN	NaN	NaN	591.791	601.12	NaN	NaN	NaN	NaN	NaN	NaN	596.456	6.59683
horizontal	300	100	Grey matter	1	7	7	7	28	NaN	NaN	NaN	NaN	NaN	NaN	NaN	1005.62	NaN	NaN	NaN	NaN	NaN	NaN	NaN	1005.62	NaN
horizontal	300	400	Grey matter	2	196	7	189	8	28	NaN	NaN	NaN	NaN	NaN	NaN	884.415	1246.02	NaN	NaN	NaN	NaN	NaN	NaN	1065.21	255.69
horizontal	300	800	Grey matter	1	7	7	7	28	NaN	NaN	NaN	NaN	NaN	NaN	NaN	1317.78	NaN	NaN	NaN	NaN	NaN	NaN	NaN	1317.78	NaN
horizontal	300	1200	Grey matter	1	5	5	5	28	NaN	NaN	NaN	NaN	NaN	NaN	NaN	1490.78	NaN	NaN	NaN	NaN	NaN	NaN	NaN	1490.78	NaN
horizontal	600	20	Grey matter	1	6	6	6	28	NaN	NaN	NaN	NaN	NaN	NaN	NaN	681.53	NaN	NaN	NaN	NaN	NaN	NaN	NaN	681.53	NaN
horizontal	600	100	Grey matter	1	7	7	7	28	NaN	NaN	NaN	NaN	NaN	NaN	NaN	1062.41	NaN	NaN	NaN	NaN	NaN	NaN	NaN	1062.41	NaN
horizontal	600	400	Grey matter	7	794	7	155	12	15	18	21	24	26	28	NaN	1245.06	1144.35	702.533	817.375	1101.6	1512.12	836.027	NaN	1051.29	283.955
horizontal	600	800	Grey matter	7	790	7	155	12	15	18	21	24	26	28	NaN	1413.14	1337.3	841.899	915.58	1224.87	1733.98	909.45	NaN	1196.6	327.493
horizontal	600	1200	Grey matter	1	6	6	6	28	NaN	NaN	NaN	NaN	NaN	NaN	NaN	1911.06	NaN	NaN	NaN	NaN	NaN	NaN	NaN	1911.06	NaN
horizontal	1200	20	Grey matter	1	7	7	7	28	NaN	NaN	NaN	NaN	NaN	NaN	NaN	713.128	NaN	NaN	NaN	NaN	NaN	NaN	NaN	713.128	NaN
horizontal	1200	100	Grey matter	1	7	7	7	28	NaN	NaN	NaN	NaN	NaN	NaN	NaN	1128.98	NaN	NaN	NaN	NaN	NaN	NaN	NaN	1128.98	NaN
horizontal	1200	400	Grey matter	7	785	7	155	12	15	18	21	24	26	28	NaN	1477.28	1345.55	883.304	948.483	1264.57	1588.87	1110.96	NaN	1231.29	263.972
horizontal	1200	800	Grey matter	7	783	7	155	12	15	18	21	24	26	28	NaN	1680.84	1483.77	1025.05	1113.49	1593.67	1898.89	1280.1	NaN	1439.4	315.824
horizontal	1200	1200	Grey matter	1	7	7	7	28	NaN	NaN	NaN	NaN	NaN	NaN	NaN	2130.24	NaN	NaN	NaN	NaN	NaN	NaN	NaN	2130.24	NaN
horizontal	1500	800	Grey matter	4	496	87	154	18	21	24	26	NaN	NaN	NaN	NaN	1733.87	1071.32	1115.7	1341.85	NaN	NaN	NaN	NaN	1315.68	302.914
horizontal	1500	1200	Grey matter	4	498	86	156	18	21	24	26	NaN	NaN	NaN	NaN	1845.85	1197.81	1168.71	1479.7	NaN	NaN	NaN	NaN	1423.02	314.849
horizontal	30	20	White matter	8	644	6	114	8	12	15	18	21	24	26	28	78.7041	113.193	119.587	85.567	74.5918	141.678	240.519	91.2224	118.133	54.5034
horizontal	30	100	White matter	1	7	7	7	28	NaN	NaN	NaN	NaN	NaN	NaN	NaN	293.797	NaN	NaN	NaN	NaN	NaN	NaN	NaN	293.797	NaN
horizontal	30	400	White matter	7	629	69	115	8	12	15	18	21	24	26	NaN	101.149	174.437	149.267	140.534	118.419	158.819	147.613	NaN	141.463	24.6453
horizontal	90	20	White matter	1	8	8	8	28	NaN	NaN	NaN	NaN	NaN	NaN	NaN	296.509	NaN	NaN	NaN	NaN	NaN	NaN	NaN	296.509	NaN
horizontal	90	100	White matter	1	8	8	8	28	NaN	NaN	NaN	NaN	NaN	NaN	NaN	430.041	NaN	NaN	NaN	NaN	NaN	NaN	NaN	430.041	NaN
horizontal	90	400	White matter	1	6	6	6	28	NaN	NaN	NaN	NaN	NaN	NaN	NaN	601.809	NaN	NaN	NaN	NaN	NaN	NaN	NaN	601.809	NaN
horizontal	150	20	White matter	1	8	8	8	28	NaN	NaN	NaN	NaN	NaN	NaN	NaN	352.937	NaN	NaN	NaN	NaN	NaN	NaN	NaN	352.937	NaN
horizontal	150	100	White matter	1	7	7	7	28	NaN	NaN	NaN	NaN	NaN	NaN	NaN	616.99	NaN	NaN	NaN	NaN	NaN	NaN	NaN	616.99	NaN
horizontal	150	400	White matter	1	7	7	7	28	NaN	NaN	NaN	NaN	NaN	NaN	NaN	769.951	NaN	NaN	NaN	NaN	NaN	NaN	NaN	769.951	NaN
horizontal	150	800	White matter	1	6	6	6	28	NaN	NaN	NaN	NaN	NaN	NaN	NaN	806.548	NaN	NaN	NaN	NaN	NaN	NaN	NaN	806.548	NaN
horizontal	300	20	White matter	2	114	8	106	8	28	NaN	NaN	NaN	NaN	NaN	NaN	294.375	440.952	NaN	NaN	NaN	NaN	NaN	NaN	367.664	103.645
horizontal	300	100	White matter	1	8	8	8	28	NaN	NaN	NaN	NaN	NaN	NaN	NaN	678.311	NaN	NaN	NaN	NaN	NaN	NaN	NaN	678.311	NaN
horizontal	300	400	White matter	2	113	7	106	8	28	NaN	NaN	NaN	NaN	NaN	NaN	496.478	844.811	NaN	NaN	NaN	NaN	NaN	NaN	670.645	246.308
horizontal	300	800	White matter	1	7	7	7	28	NaN	NaN	NaN	NaN	NaN	NaN	NaN	1159.07	NaN	NaN	NaN	NaN	NaN	NaN	NaN	1159.07	NaN
horizontal	300	1200	White matter	1	7	7	7	28	NaN	NaN	NaN	NaN	NaN	NaN	NaN	1166.14	NaN	NaN	NaN	NaN	NaN	NaN	NaN	1166.14	NaN
horizontal	600	20	White matter	1	8	8	8	28	NaN	NaN	NaN	NaN	NaN	NaN	NaN	536.223	NaN	NaN	NaN	NaN	NaN	NaN	NaN	536.223	NaN
horizontal	600	100	White matter	1	8	8	8	28	NaN	NaN	NaN	NaN	NaN	NaN	NaN	832.121	NaN	NaN	NaN	NaN	NaN	NaN	NaN	832.121	NaN
horizontal	600	400	White matter	7	564	7	119	12	15	18	21	24	26	28	NaN	930.024	704.822	610.241	471.747	641.98	1032.43	648.426	NaN	719.953	194.44
horizontal	600	800	White matter	7	568	7	121	12	15	18	21	24	26	28	NaN	1082.33	759.555	693.525	549.876	765.985	1221.84	826.14	NaN	842.75	231.747
horizontal	600	1200	White matter	1	6	6	6	28	NaN	NaN	NaN	NaN	NaN	NaN	NaN	1509.02	NaN	NaN	NaN	NaN	NaN	NaN	NaN	1509.02	NaN
horizontal	1200	20	White matter	1	8	8	8	28	NaN	NaN	NaN	NaN	NaN	NaN	NaN	611.911	NaN	NaN	NaN	NaN	NaN	NaN	NaN	611.911	NaN
horizontal	1200	100	White matter	1	8	8	8	28	NaN	NaN	NaN	NaN	NaN	NaN	NaN	949.096	NaN	NaN	NaN	NaN	NaN	NaN	NaN	949.096	NaN
horizontal	1200	400	White matter	7	522	8	116	12	15	18	21	24	26	28	NaN	1203.04	854.97	767.784	632.441	718.153	1328.2	1013.84	NaN	931.204	259.966
horizontal	1200	800	White matter	7	550	8	111	12	15	18	21	24	26	28	NaN	1514.05	1023.57	889.043	721.464	881.872	1573.11	1097.14	NaN	1100.04	325.703
horizontal	1200	1200	White matter	1	8	8	8	28	NaN	NaN	NaN	NaN	NaN	NaN	NaN	1737.94	NaN	NaN	NaN	NaN	NaN	NaN	NaN	1737.94	NaN
horizontal	1500	800	White matter	4	325	68	91	18	21	24	26	NaN	NaN	NaN	NaN	1516.56	960.303	781.446	1184.28	NaN	NaN	NaN	NaN	1110.65	316.84
horizontal	1500	1200	White matter	4	336	73	92	18	21	24	26	NaN	NaN	NaN	NaN	1743.65	1079.38	839.897	1268.83	NaN	NaN	NaN	NaN	1232.94	383.048
sagittal	30	20	Grey matter	7	849	17	169	9	11	17	20	23	25	29	NaN	158.324	165.376	278.471	198.206	184.147	227.134	193.818	NaN	200.782	41.0654
sagittal	30	100	Grey matter	1	17	17	17	29	NaN	NaN	NaN	NaN	NaN	NaN	NaN	224.481	NaN	NaN	NaN	NaN	NaN	NaN	NaN	224.481	NaN
sagittal	30	400	Grey matter	7	805	9	167	9	11	17	20	23	25	29	NaN	188.344	231.959	314.748	180.898	200.266	235.629	300.108	NaN	235.993	53.0909
sagittal	30	800	Grey matter	1	5	5	5	29	NaN	NaN	NaN	NaN	NaN	NaN	NaN	272.099	NaN	NaN	NaN	NaN	NaN	NaN	NaN	272.099	NaN
sagittal	90	20	Grey matter	1	18	18	18	29	NaN	NaN	NaN	NaN	NaN	NaN	NaN	297.31	NaN	NaN	NaN	NaN	NaN	NaN	NaN	297.31	NaN
sagittal	90	100	Grey matter	1	18	18	18	29	NaN	NaN	NaN	NaN	NaN	NaN	NaN	425.857	NaN	NaN	NaN	NaN	NaN	NaN	NaN	425.857	NaN
sagittal	90	400	Grey matter	1	17	17	17	29	NaN	NaN	NaN	NaN	NaN	NaN	NaN	468.514	NaN	NaN	NaN	NaN	NaN	NaN	NaN	468.514	NaN
sagittal	90	800	Grey matter	1	17	17	17	29	NaN	NaN	NaN	NaN	NaN	NaN	NaN	431.163	NaN	NaN	NaN	NaN	NaN	NaN	NaN	431.163	NaN
sagittal	90	1200	Grey matter	1	13	13	13	29	NaN	NaN	NaN	NaN	NaN	NaN	NaN	499.497	NaN	NaN	NaN	NaN	NaN	NaN	NaN	499.497	NaN
sagittal	150	20	Grey matter	1	18	18	18	29	NaN	NaN	NaN	NaN	NaN	NaN	NaN	364.948	NaN	NaN	NaN	NaN	NaN	NaN	NaN	364.948	NaN
sagittal	150	100	Grey matter	1	18	18	18	29	NaN	NaN	NaN	NaN	NaN	NaN	NaN	531.194	NaN	NaN	NaN	NaN	NaN	NaN	NaN	531.194	NaN
sagittal	150	400	Grey matter	1	18	18	18	29	NaN	NaN	NaN	NaN	NaN	NaN	NaN	643.12	NaN	NaN	NaN	NaN	NaN	NaN	NaN	643.12	NaN
sagittal	150	800	Grey matter	1	17	17	17	29	NaN	NaN	NaN	NaN	NaN	NaN	NaN	634.398	NaN	NaN	NaN	NaN	NaN	NaN	NaN	634.398	NaN
sagittal	150	1200	Grey matter	1	17	17	17	29	NaN	NaN	NaN	NaN	NaN	NaN	NaN	620.402	NaN	NaN	NaN	NaN	NaN	NaN	NaN	620.402	NaN
sagittal	300	20	Grey matter	2	190	18	172	9	29	NaN	NaN	NaN	NaN	NaN	NaN	784.526	431.934	NaN	NaN	NaN	NaN	NaN	NaN	608.23	249.32
sagittal	300	100	Grey matter	1	18	18	18	29	NaN	NaN	NaN	NaN	NaN	NaN	NaN	667.064	NaN	NaN	NaN	NaN	NaN	NaN	NaN	667.064	NaN
sagittal	300	400	Grey matter	2	185	18	167	9	29	NaN	NaN	NaN	NaN	NaN	NaN	1240.12	855.074	NaN	NaN	NaN	NaN	NaN	NaN	1047.6	272.268
sagittal	300	800	Grey matter	1	18	18	18	29	NaN	NaN	NaN	NaN	NaN	NaN	NaN	924.292	NaN	NaN	NaN	NaN	NaN	NaN	NaN	924.292	NaN
sagittal	300	1200	Grey matter	1	18	18	18	29	NaN	NaN	NaN	NaN	NaN	NaN	NaN	955.039	NaN	NaN	NaN	NaN	NaN	NaN	NaN	955.039	NaN
sagittal	600	20	Grey matter	1	18	18	18	29	NaN	NaN	NaN	NaN	NaN	NaN	NaN	508.473	NaN	NaN	NaN	NaN	NaN	NaN	NaN	508.473	NaN
sagittal	600	100	Grey matter	1	18	18	18	29	NaN	NaN	NaN	NaN	NaN	NaN	NaN	804.936	NaN	NaN	NaN	NaN	NaN	NaN	NaN	804.936	NaN
sagittal	600	400	Grey matter	6	683	18	160	11	17	20	23	25	29	NaN	NaN	797.3	1767.57	1025.9	946.234	1017.01	1105.1	NaN	NaN	1109.85	338.45
sagittal	600	800	Grey matter	6	685	18	160	11	17	20	23	25	29	NaN	NaN	907.413	2021.66	1178.77	1065.6	954.766	1248.37	NaN	NaN	1229.43	409.032
sagittal	600	1200	Grey matter	1	18	18	18	29	NaN	NaN	NaN	NaN	NaN	NaN	NaN	1324.56	NaN	NaN	NaN	NaN	NaN	NaN	NaN	1324.56	NaN
sagittal	1200	20	Grey matter	1	18	18	18	29	NaN	NaN	NaN	NaN	NaN	NaN	NaN	583.404	NaN	NaN	NaN	NaN	NaN	NaN	NaN	583.404	NaN
sagittal	1200	100	Grey matter	1	18	18	18	29	NaN	NaN	NaN	NaN	NaN	NaN	NaN	916.323	NaN	NaN	NaN	NaN	NaN	NaN	NaN	916.323	NaN
sagittal	1200	400	Grey matter	6	682	18	160	11	17	20	23	25	29	NaN	NaN	969.204	2138.49	1169.75	1136.82	817.088	1246.43	NaN	NaN	1246.3	463.649
sagittal	1200	800	Grey matter	6	685	18	160	11	17	20	23	25	29	NaN	NaN	1107.64	2380.99	1339.33	1324.76	984.473	1440.84	NaN	NaN	1429.67	495.22
sagittal	1200	1200	Grey matter	1	18	18	18	29	NaN	NaN	NaN	NaN	NaN	NaN	NaN	1559.85	NaN	NaN	NaN	NaN	NaN	NaN	NaN	1559.85	NaN
sagittal	1500	800	Grey matter	4	514	81	159	17	20	23	25	NaN	NaN	NaN	NaN	1161.95	2520.17	1371.99	1322.59	NaN	NaN	NaN	NaN	1594.17	623.808
sagittal	1500	1200	Grey matter	4	507	81	160	17	20	23	25	NaN	NaN	NaN	NaN	1294.79	2752.44	1492.29	1488.39	NaN	NaN	NaN	NaN	1756.98	670.016
sagittal	30	20	White matter	7	519	23	123	9	11	17	20	23	25	29	NaN	82.964	146.733	152.798	89.4278	73.9897	86.3611	129.322	NaN	108.799	33.0504
sagittal	30	100	White matter	1	23	23	23	29	NaN	NaN	NaN	NaN	NaN	NaN	NaN	159.624	NaN	NaN	NaN	NaN	NaN	NaN	NaN	159.624	NaN
sagittal	30	400	White matter	7	487	14	120	9	11	17	20	23	25	29	NaN	117.48	207.262	199.275	117.719	105.627	110.115	206.679	NaN	152.023	49.2448
sagittal	90	20	White matter	1	23	23	23	29	NaN	NaN	NaN	NaN	NaN	NaN	NaN	206.639	NaN	NaN	NaN	NaN	NaN	NaN	NaN	206.639	NaN
sagittal	90	100	White matter	1	23	23	23	29	NaN	NaN	NaN	NaN	NaN	NaN	NaN	324.646	NaN	NaN	NaN	NaN	NaN	NaN	NaN	324.646	NaN
sagittal	90	400	White matter	1	23	23	23	29	NaN	NaN	NaN	NaN	NaN	NaN	NaN	389	NaN	NaN	NaN	NaN	NaN	NaN	NaN	389	NaN
sagittal	90	800	White matter	1	18	18	18	29	NaN	NaN	NaN	NaN	NaN	NaN	NaN	421.385	NaN	NaN	NaN	NaN	NaN	NaN	NaN	421.385	NaN
sagittal	90	1200	White matter	1	15	15	15	29	NaN	NaN	NaN	NaN	NaN	NaN	NaN	433.504	NaN	NaN	NaN	NaN	NaN	NaN	NaN	433.504	NaN
sagittal	150	20	White matter	1	23	23	23	29	NaN	NaN	NaN	NaN	NaN	NaN	NaN	259.209	NaN	NaN	NaN	NaN	NaN	NaN	NaN	259.209	NaN
sagittal	150	100	White matter	1	23	23	23	29	NaN	NaN	NaN	NaN	NaN	NaN	NaN	403.204	NaN	NaN	NaN	NaN	NaN	NaN	NaN	403.204	NaN
sagittal	150	400	White matter	1	23	23	23	29	NaN	NaN	NaN	NaN	NaN	NaN	NaN	536.574	NaN	NaN	NaN	NaN	NaN	NaN	NaN	536.574	NaN
sagittal	150	800	White matter	1	23	23	23	29	NaN	NaN	NaN	NaN	NaN	NaN	NaN	558.461	NaN	NaN	NaN	NaN	NaN	NaN	NaN	558.461	NaN
sagittal	150	1200	White matter	1	22	22	22	29	NaN	NaN	NaN	NaN	NaN	NaN	NaN	559.246	NaN	NaN	NaN	NaN	NaN	NaN	NaN	559.246	NaN
sagittal	300	20	White matter	2	144	23	121	9	29	NaN	NaN	NaN	NaN	NaN	NaN	428.359	310.5	NaN	NaN	NaN	NaN	NaN	NaN	369.43	83.3385
sagittal	300	100	White matter	1	23	23	23	29	NaN	NaN	NaN	NaN	NaN	NaN	NaN	505.195	NaN	NaN	NaN	NaN	NaN	NaN	NaN	505.195	NaN
sagittal	300	400	White matter	2	150	23	127	9	29	NaN	NaN	NaN	NaN	NaN	NaN	644.748	718.433	NaN	NaN	NaN	NaN	NaN	NaN	681.591	52.1035
sagittal	300	800	White matter	1	23	23	23	29	NaN	NaN	NaN	NaN	NaN	NaN	NaN	817.046	NaN	NaN	NaN	NaN	NaN	NaN	NaN	817.046	NaN
sagittal	300	1200	White matter	1	23	23	23	29	NaN	NaN	NaN	NaN	NaN	NaN	NaN	850.511	NaN	NaN	NaN	NaN	NaN	NaN	NaN	850.511	NaN
sagittal	600	20	White matter	1	23	23	23	29	NaN	NaN	NaN	NaN	NaN	NaN	NaN	382.59	NaN	NaN	NaN	NaN	NaN	NaN	NaN	382.59	NaN
sagittal	600	100	White matter	1	23	23	23	29	NaN	NaN	NaN	NaN	NaN	NaN	NaN	627.645	NaN	NaN	NaN	NaN	NaN	NaN	NaN	627.645	NaN
sagittal	600	400	White matter	6	380	23	114	11	17	20	23	25	29	NaN	NaN	850.554	1024.7	835.41	618.389	629.087	901.805	NaN	NaN	809.991	158.908
sagittal	600	800	White matter	6	391	23	111	11	17	20	23	25	29	NaN	NaN	945.737	1336.49	960.01	764.163	726.613	1050.36	NaN	NaN	963.895	220.383
sagittal	600	1200	White matter	1	23	23	23	29	NaN	NaN	NaN	NaN	NaN	NaN	NaN	1143.07	NaN	NaN	NaN	NaN	NaN	NaN	NaN	1143.07	NaN
sagittal	1200	20	White matter	1	23	23	23	29	NaN	NaN	NaN	NaN	NaN	NaN	NaN	454.892	NaN	NaN	NaN	NaN	NaN	NaN	NaN	454.892	NaN
sagittal	1200	100	White matter	1	23	23	23	29	NaN	NaN	NaN	NaN	NaN	NaN	NaN	760.155	NaN	NaN	NaN	NaN	NaN	NaN	NaN	760.155	NaN
sagittal	1200	400	White matter	6	355	23	107	11	17	20	23	25	29	NaN	NaN	1087.2	1597.88	1032.53	992.943	805.427	1046.26	NaN	NaN	1093.71	265.889
sagittal	1200	800	White matter	6	381	23	111	11	17	20	23	25	29	NaN	NaN	1325.08	2109.23	1153.4	1093.28	974.619	1228.96	NaN	NaN	1314.09	407.292
sagittal	1200	1200	White matter	1	23	23	23	29	NaN	NaN	NaN	NaN	NaN	NaN	NaN	1350.72	NaN	NaN	NaN	NaN	NaN	NaN	NaN	1350.72	NaN
sagittal	1500	800	White matter	4	232	39	78	17	20	23	25	NaN	NaN	NaN	NaN	1322.43	2134.77	1169.9	1170.52	NaN	NaN	NaN	NaN	1449.41	462.509
sagittal	1500	1200	White matter	4	239	42	82	17	20	23	25	NaN	NaN	NaN	NaN	1446.69	2362.58	1309.99	1181.21	NaN	NaN	NaN	NaN	1575.12	536.047
