# Supplementary material for: Measurement force, speed, and postmortem time affect the ratio of CNS gray-to-white-matter elasticity
Source: Biophys J. 2025 Mar 16;124(24):4485–96. doi: 10.1016/j.bpj.2025.03.009 (PMC12821018; doi:10.1016/j.bpj.2025.03.009)
Supplement: Table S2. Number of animals (N) contributing to the calculation of the gray-to-white-matter elasticity ratio Kg/Kw at different force-speed combinations in all three anatomical planes — For every force-speed combination investigated in each anatomical plane shown in Fig. 2, this table provides the numbers of animals (N), the animal IDs, the Kg/Kw ratio for each animal (calculated by dividing the median gray matter reduced apparent elastic modulus by the median white matter reduced apparent elastic modulus), and the mean and standard deviation of the Kg/Kw ratios across all investigated animals. The latter two measures have been used for data representation in Figs. 2, S3, and S4. Raw data are available online (Zenodo: https://doi.org/10.5281/zenodo.14630529). [file mmc3.xlsx]

## Sheet: Ratio of grey to white matter
orientation	force setpoint [nN]	speed setpoint [µm/s]	N (number of animals)	animal ID #								Kg/Kw ratios (per animal)								mean of Kg/Kw ratios	standard deviation of Kg/Kw ratios
transverse	30	20	4	19	22	3055	27	NaN	NaN	NaN	NaN	3.51314	3.64355	6.18265	3.09143	NaN	NaN	NaN	NaN	4.10769	1.40323
transverse	30	100	1	3055	NaN	NaN	NaN	NaN	NaN	NaN	NaN	4.33115	NaN	NaN	NaN	NaN	NaN	NaN	NaN	4.33115	NaN
transverse	30	400	2	19	27	NaN	NaN	NaN	NaN	NaN	NaN	3.02297	2.42305	NaN	NaN	NaN	NaN	NaN	NaN	2.72301	0.424208
transverse	90	20	1	3055	NaN	NaN	NaN	NaN	NaN	NaN	NaN	4.91206	NaN	NaN	NaN	NaN	NaN	NaN	NaN	4.91206	NaN
transverse	90	100	1	3055	NaN	NaN	NaN	NaN	NaN	NaN	NaN	4.69447	NaN	NaN	NaN	NaN	NaN	NaN	NaN	4.69447	NaN
transverse	90	400	1	3055	NaN	NaN	NaN	NaN	NaN	NaN	NaN	3.42723	NaN	NaN	NaN	NaN	NaN	NaN	NaN	3.42723	NaN
transverse	90	800	1	3055	NaN	NaN	NaN	NaN	NaN	NaN	NaN	2.08575	NaN	NaN	NaN	NaN	NaN	NaN	NaN	2.08575	NaN
transverse	150	20	1	3055	NaN	NaN	NaN	NaN	NaN	NaN	NaN	3.51738	NaN	NaN	NaN	NaN	NaN	NaN	NaN	3.51738	NaN
transverse	150	100	1	3055	NaN	NaN	NaN	NaN	NaN	NaN	NaN	4.41365	NaN	NaN	NaN	NaN	NaN	NaN	NaN	4.41365	NaN
transverse	150	400	1	3055	NaN	NaN	NaN	NaN	NaN	NaN	NaN	4.30097	NaN	NaN	NaN	NaN	NaN	NaN	NaN	4.30097	NaN
transverse	150	800	1	3055	NaN	NaN	NaN	NaN	NaN	NaN	NaN	3.16536	NaN	NaN	NaN	NaN	NaN	NaN	NaN	3.16536	NaN
transverse	150	1200	1	3055	NaN	NaN	NaN	NaN	NaN	NaN	NaN	2.08682	NaN	NaN	NaN	NaN	NaN	NaN	NaN	2.08682	NaN
transverse	300	20	1	3055	NaN	NaN	NaN	NaN	NaN	NaN	NaN	2.64011	NaN	NaN	NaN	NaN	NaN	NaN	NaN	2.64011	NaN
transverse	300	100	1	3055	NaN	NaN	NaN	NaN	NaN	NaN	NaN	3.18258	NaN	NaN	NaN	NaN	NaN	NaN	NaN	3.18258	NaN
transverse	300	400	1	3055	NaN	NaN	NaN	NaN	NaN	NaN	NaN	4.13376	NaN	NaN	NaN	NaN	NaN	NaN	NaN	4.13376	NaN
transverse	300	800	1	3055	NaN	NaN	NaN	NaN	NaN	NaN	NaN	4.13364	NaN	NaN	NaN	NaN	NaN	NaN	NaN	4.13364	NaN
transverse	300	1200	1	3055	NaN	NaN	NaN	NaN	NaN	NaN	NaN	3.6716	NaN	NaN	NaN	NaN	NaN	NaN	NaN	3.6716	NaN
transverse	600	20	1	3055	NaN	NaN	NaN	NaN	NaN	NaN	NaN	1.8989	NaN	NaN	NaN	NaN	NaN	NaN	NaN	1.8989	NaN
transverse	600	100	1	3055	NaN	NaN	NaN	NaN	NaN	NaN	NaN	2.35601	NaN	NaN	NaN	NaN	NaN	NaN	NaN	2.35601	NaN
transverse	600	400	4	19	22	3055	27	NaN	NaN	NaN	NaN	2.7769	2.81625	2.82044	2.10785	NaN	NaN	NaN	NaN	2.63036	0.348892
transverse	600	800	4	19	22	3055	27	NaN	NaN	NaN	NaN	2.77246	3.56502	3.13777	2.75457	NaN	NaN	NaN	NaN	3.05745	0.381679
transverse	600	1200	1	3055	NaN	NaN	NaN	NaN	NaN	NaN	NaN	3.34579	NaN	NaN	NaN	NaN	NaN	NaN	NaN	3.34579	NaN
transverse	1200	20	1	3055	NaN	NaN	NaN	NaN	NaN	NaN	NaN	1.48804	NaN	NaN	NaN	NaN	NaN	NaN	NaN	1.48804	NaN
transverse	1200	100	1	3055	NaN	NaN	NaN	NaN	NaN	NaN	NaN	1.7587	NaN	NaN	NaN	NaN	NaN	NaN	NaN	1.7587	NaN
transverse	1200	400	4	19	22	3055	27	NaN	NaN	NaN	NaN	1.8772	2.26197	2.06269	1.9776	NaN	NaN	NaN	NaN	2.04486	0.163387
transverse	1200	800	4	19	22	3055	27	NaN	NaN	NaN	NaN	1.92449	2.38324	2.36181	2.05033	NaN	NaN	NaN	NaN	2.17997	0.228373
transverse	1200	1200	1	3055	NaN	NaN	NaN	NaN	NaN	NaN	NaN	2.60563	NaN	NaN	NaN	NaN	NaN	NaN	NaN	2.60563	NaN
transverse	1500	800	2	19	27	NaN	NaN	NaN	NaN	NaN	NaN	1.68869	1.68058	NaN	NaN	NaN	NaN	NaN	NaN	1.68463	0.00573243
transverse	1500	1200	3	19	22	27	NaN	NaN	NaN	NaN	NaN	1.57862	1.81434	1.55187	NaN	NaN	NaN	NaN	NaN	1.64827	0.144437
horizontal	30	20	8	8	18	12	21	24	15	28	26	1.66779	1.94452	2.03417	1.78216	2.11652	1.60426	1.51038	1.73143	1.7989	0.214005
horizontal	30	100	1	28	NaN	NaN	NaN	NaN	NaN	NaN	NaN	1.49684	NaN	NaN	NaN	NaN	NaN	NaN	NaN	1.49684	NaN
horizontal	30	400	7	8	18	12	21	24	15	26	NaN	1.85916	1.48396	1.5611	1.45901	1.74641	1.4893	1.46182	NaN	1.58011	0.159182
horizontal	90	20	1	28	NaN	NaN	NaN	NaN	NaN	NaN	NaN	1.55337	NaN	NaN	NaN	NaN	NaN	NaN	NaN	1.55337	NaN
horizontal	90	100	1	28	NaN	NaN	NaN	NaN	NaN	NaN	NaN	1.50187	NaN	NaN	NaN	NaN	NaN	NaN	NaN	1.50187	NaN
horizontal	90	400	1	28	NaN	NaN	NaN	NaN	NaN	NaN	NaN	1.28566	NaN	NaN	NaN	NaN	NaN	NaN	NaN	1.28566	NaN
horizontal	150	20	1	28	NaN	NaN	NaN	NaN	NaN	NaN	NaN	1.51505	NaN	NaN	NaN	NaN	NaN	NaN	NaN	1.51505	NaN
horizontal	150	100	1	28	NaN	NaN	NaN	NaN	NaN	NaN	NaN	1.3496	NaN	NaN	NaN	NaN	NaN	NaN	NaN	1.3496	NaN
horizontal	150	400	1	28	NaN	NaN	NaN	NaN	NaN	NaN	NaN	1.26663	NaN	NaN	NaN	NaN	NaN	NaN	NaN	1.26663	NaN
horizontal	150	800	1	28	NaN	NaN	NaN	NaN	NaN	NaN	NaN	1.36193	NaN	NaN	NaN	NaN	NaN	NaN	NaN	1.36193	NaN
horizontal	300	20	2	8	28	NaN	NaN	NaN	NaN	NaN	NaN	2.01033	1.36323	NaN	NaN	NaN	NaN	NaN	NaN	1.68678	0.457565
horizontal	300	100	1	28	NaN	NaN	NaN	NaN	NaN	NaN	NaN	1.48254	NaN	NaN	NaN	NaN	NaN	NaN	NaN	1.48254	NaN
horizontal	300	400	2	8	28	NaN	NaN	NaN	NaN	NaN	NaN	1.78138	1.4749	NaN	NaN	NaN	NaN	NaN	NaN	1.62814	0.216709
horizontal	300	800	1	28	NaN	NaN	NaN	NaN	NaN	NaN	NaN	1.13693	NaN	NaN	NaN	NaN	NaN	NaN	NaN	1.13693	NaN
horizontal	300	1200	1	28	NaN	NaN	NaN	NaN	NaN	NaN	NaN	1.27839	NaN	NaN	NaN	NaN	NaN	NaN	NaN	1.27839	NaN
horizontal	600	20	1	28	NaN	NaN	NaN	NaN	NaN	NaN	NaN	1.27098	NaN	NaN	NaN	NaN	NaN	NaN	NaN	1.27098	NaN
horizontal	600	100	1	28	NaN	NaN	NaN	NaN	NaN	NaN	NaN	1.27675	NaN	NaN	NaN	NaN	NaN	NaN	NaN	1.27675	NaN
horizontal	600	400	7	18	12	21	24	15	28	26	NaN	1.33874	1.6236	1.15124	1.73266	1.71594	1.46461	1.28932	NaN	1.47373	0.225272
horizontal	600	800	7	18	12	21	24	15	28	26	NaN	1.30565	1.76064	1.21394	1.66507	1.59908	1.41916	1.10084	NaN	1.43777	0.246086
horizontal	600	1200	1	28	NaN	NaN	NaN	NaN	NaN	NaN	NaN	1.26643	NaN	NaN	NaN	NaN	NaN	NaN	NaN	1.26643	NaN
horizontal	1200	20	1	28	NaN	NaN	NaN	NaN	NaN	NaN	NaN	1.16541	NaN	NaN	NaN	NaN	NaN	NaN	NaN	1.16541	NaN
horizontal	1200	100	1	28	NaN	NaN	NaN	NaN	NaN	NaN	NaN	1.18953	NaN	NaN	NaN	NaN	NaN	NaN	NaN	1.18953	NaN
horizontal	1200	400	7	18	12	21	24	15	28	26	NaN	1.22795	1.5738	1.15046	1.49972	1.76086	1.19626	1.09579	NaN	1.35784	0.252933
horizontal	1200	800	7	18	12	21	24	15	28	26	NaN	1.11016	1.4496	1.15298	1.54338	1.80714	1.20709	1.16676	NaN	1.34816	0.260324
horizontal	1200	1200	1	28	NaN	NaN	NaN	NaN	NaN	NaN	NaN	1.22573	NaN	NaN	NaN	NaN	NaN	NaN	NaN	1.22573	NaN
horizontal	1500	800	4	18	21	24	26	NaN	NaN	NaN	NaN	1.14329	1.11561	1.42774	1.13306	NaN	NaN	NaN	NaN	1.20492	0.148983
horizontal	1500	1200	4	18	21	24	26	NaN	NaN	NaN	NaN	1.05861	1.10972	1.3915	1.1662	NaN	NaN	NaN	NaN	1.18151	0.146728
sagittal	30	20	7	9	17	20	23	25	11	29	NaN	1.90835	1.12705	1.82248	2.21638	2.48882	2.63005	1.49873	NaN	1.95598	0.535784
sagittal	30	100	1	29	NaN	NaN	NaN	NaN	NaN	NaN	NaN	1.40631	NaN	NaN	NaN	NaN	NaN	NaN	NaN	1.40631	NaN
sagittal	30	400	7	9	17	20	23	25	11	29	NaN	1.60321	1.11916	1.57947	1.53669	1.89597	2.13984	1.45205	NaN	1.61805	0.325139
sagittal	90	20	1	29	NaN	NaN	NaN	NaN	NaN	NaN	NaN	1.43879	NaN	NaN	NaN	NaN	NaN	NaN	NaN	1.43879	NaN
sagittal	90	100	1	29	NaN	NaN	NaN	NaN	NaN	NaN	NaN	1.31176	NaN	NaN	NaN	NaN	NaN	NaN	NaN	1.31176	NaN
sagittal	90	400	1	29	NaN	NaN	NaN	NaN	NaN	NaN	NaN	1.2044	NaN	NaN	NaN	NaN	NaN	NaN	NaN	1.2044	NaN
sagittal	90	800	1	29	NaN	NaN	NaN	NaN	NaN	NaN	NaN	1.0232	NaN	NaN	NaN	NaN	NaN	NaN	NaN	1.0232	NaN
sagittal	90	1200	1	29	NaN	NaN	NaN	NaN	NaN	NaN	NaN	1.15223	NaN	NaN	NaN	NaN	NaN	NaN	NaN	1.15223	NaN
sagittal	150	20	1	29	NaN	NaN	NaN	NaN	NaN	NaN	NaN	1.40793	NaN	NaN	NaN	NaN	NaN	NaN	NaN	1.40793	NaN
sagittal	150	100	1	29	NaN	NaN	NaN	NaN	NaN	NaN	NaN	1.31743	NaN	NaN	NaN	NaN	NaN	NaN	NaN	1.31743	NaN
sagittal	150	400	1	29	NaN	NaN	NaN	NaN	NaN	NaN	NaN	1.19857	NaN	NaN	NaN	NaN	NaN	NaN	NaN	1.19857	NaN
sagittal	150	800	1	29	NaN	NaN	NaN	NaN	NaN	NaN	NaN	1.13597	NaN	NaN	NaN	NaN	NaN	NaN	NaN	1.13597	NaN
sagittal	150	1200	1	29	NaN	NaN	NaN	NaN	NaN	NaN	NaN	1.10935	NaN	NaN	NaN	NaN	NaN	NaN	NaN	1.10935	NaN
sagittal	300	20	2	9	29	NaN	NaN	NaN	NaN	NaN	NaN	1.83147	1.39109	NaN	NaN	NaN	NaN	NaN	NaN	1.61128	0.311395
sagittal	300	100	1	29	NaN	NaN	NaN	NaN	NaN	NaN	NaN	1.32041	NaN	NaN	NaN	NaN	NaN	NaN	NaN	1.32041	NaN
sagittal	300	400	2	9	29	NaN	NaN	NaN	NaN	NaN	NaN	1.92342	1.19019	NaN	NaN	NaN	NaN	NaN	NaN	1.55681	0.518469
sagittal	300	800	1	29	NaN	NaN	NaN	NaN	NaN	NaN	NaN	1.13126	NaN	NaN	NaN	NaN	NaN	NaN	NaN	1.13126	NaN
sagittal	300	1200	1	29	NaN	NaN	NaN	NaN	NaN	NaN	NaN	1.1229	NaN	NaN	NaN	NaN	NaN	NaN	NaN	1.1229	NaN
sagittal	600	20	1	29	NaN	NaN	NaN	NaN	NaN	NaN	NaN	1.32903	NaN	NaN	NaN	NaN	NaN	NaN	NaN	1.32903	NaN
sagittal	600	100	1	29	NaN	NaN	NaN	NaN	NaN	NaN	NaN	1.28247	NaN	NaN	NaN	NaN	NaN	NaN	NaN	1.28247	NaN
sagittal	600	400	6	17	20	23	25	11	29	NaN	NaN	0.937388	1.72496	1.22803	1.53016	1.61665	1.22543	NaN	NaN	1.3771	0.296781
sagittal	600	800	6	17	20	23	25	11	29	NaN	NaN	0.959477	1.51267	1.22787	1.39447	1.314	1.18852	NaN	NaN	1.26617	0.190298
sagittal	600	1200	1	29	NaN	NaN	NaN	NaN	NaN	NaN	NaN	1.15877	NaN	NaN	NaN	NaN	NaN	NaN	NaN	1.15877	NaN
sagittal	1200	20	1	29	NaN	NaN	NaN	NaN	NaN	NaN	NaN	1.28251	NaN	NaN	NaN	NaN	NaN	NaN	NaN	1.28251	NaN
sagittal	1200	100	1	29	NaN	NaN	NaN	NaN	NaN	NaN	NaN	1.20544	NaN	NaN	NaN	NaN	NaN	NaN	NaN	1.20544	NaN
sagittal	1200	400	6	17	20	23	25	11	29	NaN	NaN	0.891468	1.33833	1.1329	1.1449	1.01448	1.19132	NaN	NaN	1.1189	0.152902
sagittal	1200	800	6	17	20	23	25	11	29	NaN	NaN	0.835908	1.12885	1.1612	1.21173	1.01011	1.1724	NaN	NaN	1.0867	0.14076
sagittal	1200	1200	1	29	NaN	NaN	NaN	NaN	NaN	NaN	NaN	1.15483	NaN	NaN	NaN	NaN	NaN	NaN	NaN	1.15483	NaN
sagittal	1500	800	4	17	20	23	25	NaN	NaN	NaN	NaN	0.878648	1.18053	1.17274	1.12992	NaN	NaN	NaN	NaN	1.09046	0.14295
sagittal	1500	1200	4	17	20	23	25	NaN	NaN	NaN	NaN	0.894999	1.16501	1.13915	1.26005	NaN	NaN	NaN	NaN	1.1148	0.155483
